# Supplementary material for: Interleukin-5 levels in relation to malaria severity: a systematic review
Source: Malar J. 2023 Aug 3;22:226. doi: 10.1186/s12936-023-04659-3 (PMC10401852; doi:10.1186/s12936-023-04659-3)
Supplement: Supplementary file 2 — Additional file 2: Table S2. Details of the included studies. [file 12936_2023_4659_MOESM2_ESM.xlsx]

## Sheet: Sheet1
Table S2. Details of studies
No.	Authors	Study design	Study location (Year)	Year	Types of participants	Plasmodium spp.	Mean age	Age range (years)	Male%	IL-5 (mean±SD)(pg/mL) or (median and range) or (higher or lower in severe malaria compared to non-severe malaria)	Parasite density	Method for malaria	Method for IL-5	Blood	Company/brand
1	Amoani et al., 2019	Cross-sectional study	Ghana	NS	Malaria (122), Uninfected controls (36)	P. falciparum	NS	4–88 years	NS	Malaria (122): 3.8 ± 1.8, Uninfected controls (36): 4.3 ± 2.7	NS	Microscopy/RDT/PCR	ELISA	Plasma	DuoSet ELISA assay reagents (R&D Systems Inc., Minneapolis, USA)
2	Anabire et al., 2019	Prospective observational study	Ghana	2016-2017	Pregnant women: Malaria (80), Uninfected controls (73)	P. falciparum	Malaria (80): 25.5, Uninfected controls (73) 27.6	Adults	0	No difference in IL-5 between malaria (26) and uninfected controls (26)	NS	Microscopy/RDT/PCR	Bead-based assay	Serum	Milliplex MAP 13-plex kit (Merck, Darmstadt, Germany)
3	Armah et al., 2007	Prospective observational study	Ghana	2005	Cerebral malaria (9), severe malarial anemia (5), non-malaria deaths (5)	P. falciparum	Cerebral malaria (9), severe malarial anemia (5), non-malaria deaths (5)	Children	52.6	No difference in IL-5 between severe malarial anemia, cerebral malaria, and non-malaria	cerebral malaria (9): 51604 (9468), severe malarial anemia (5): 195003 (23613), non-malaria deaths (5)	Microscopy	Bead-based assay	Serum	Human-specific bead sets (BioRad, San Diego, CA)
4	Ong’echa et al, 2011	Cross-sectional study	Kenya	NS	Uncomplicated malaria (31), non-severe malarial anemia (37), severe malarial anemia (80)	P. falciparum	Uncomplicated malaria (31): 12 months, non-severe malarial anemia (37): 9 months, severe malarial anemia (80): 8 months	3 to 30 months	Uncomplicated malaria (31): 45.2 months, non-severe malarial anemia (37): 62.2, severe malarial anemia (80): 48.8	No difference in IL-5 between three groups; Uncomplicated malaria (31): median 1.7 (IQR 4.5), non-severe malarial anemia (37): median 1.4 (IQR 3.0), severe malarial anemia (80): median 1.6 (IQR 2.6)	Uncomplicated malaria (31): 48,354, non-severe malarial anemia (37): 22,615, severe malarial anemia (80): 26,166	Microscopy	Bead-based assay	Plasma	Human cytokine 25-plex antibody bead kit (BioSource International)
5	Brickley et al, 2015	Cohort study	Tanzania	2002-2005	Cord blood (743)	P. falciparum	Cord blood	Pregnant women 18 and 45 years (34.3 weeks)	NS	IL-5 were statistically significantly higher in children who developed SMA (median 1.7, IQR 0.4–3.4) than non-SMA (median 2.8, IQR 1.0–5.4)	NS	Microscopy	Bead-based assay	Plasma	BioPlex (Bio-Rad, Irvine, CA)
6	Chêne et al, 2014	Cohort study	Benin		Pregnant women (400)	P. falciparum	Pregnant women	Mean: 26	NS	Concentrations of IL-5 were lower in malaria group than in the control group (no malaria)	NS	Microscopy	Sandwich immunoassay	Plasma	Human TH1/TH2 10-plex ultrasensitive kit; catalog no. K15010C
7	da Costa et al., 2014	Case-control study	Brazil	NS	Malaria (77), healthy controls (37)	P. vivax	Malaria (77): 35 (18–73), healthy controls (37): 27 (19–45)	Adults	Malaria (77): 68.8, healthy controls (37): 83.8	High levels of IL-5 are found in patients infected with P. vivax compared to healthy controls.	≤ 500 parasites/mm3 (39, 50.6%), >500 parasites/mm3 (38, 49.4%)	Microscopy	ELISA	Serum	ELISA (Kit Human BD OptEIA Set II, BD Biosciences Pharmingen, EUA)
8	Davenport et al., 2016	Prospective observational study	Kenya	NS	Uncomplicated malaria (156), healthy controls (14)	P. falciparum	Uncomplicated malaria (156): 9.08 ± 8.70 months, healthy controls (14): 7.07 ± 11.39 months	3–36 months	Uncomplicated malaria (156): 57.1, healthy controls (14): 56.4	No significant differences in IL-5 levels etween malaria and healthy controls, significant higher IL-5 levels were found among patients with malaria and bacteria co-infections (Gram positive and negative) comapared to healthy controls, higher in co-infections than malaria mono-infection	NS	Microscopy	Bead-based assay	Plasma	Cytokine 25-Plex Antibody Bead Kit, Human (BioSource™ International)
9	Davenport et al., 2012	Cohort study	Kenya	NS	Malaria and HIV co-infections (16), Malaria and HIV exposed (30), malaria mono-infection (148)	P. falciparum	Malaria and HIV co-infections (16): 12.1 months, malaria and HIV exposed (30): 9.2 months, malaria mono-infection (148): 10.2 months	3–36 months	Malaria and HIV co-infections (16): 56.3, malaria and HIV exposed (30): 50, malaria mono-infection (148): 52.0	No significant differences in IL-5 levels between three groups. Malaria and HIV co-infections (16): median 3.0 (IQR 3.7), malaria and HIV exposed (30): median 1.3 (IQR 2.8), malaria mono-infection (148): median 1.7 (IQR 3.0)	No difference in parasitemia between three groups	Microscopy	Bead-based assay	Plasma	Cytokine 25-plex Antibody Bead Kit, Human (BioSourceTM International)
10	de Oliveira Menezes et al., 2018	Cross-sectional study	Brazil	2014-2015	Malaria only (30), malaria and enteroparasite co-infections (117), endemic control (151)	P. vivax	Malaria only (30): median 29, malaria and enteroparasite co-infections (117): median 29, endemic control (151): median 19	All age groups	Malaria only (30): 77, malaria and enteroparasite co-infections (117): 60, endemic control (151): 58	IL-5 levels were higher in co-infections than endemic controls, higher in malaria co-infections than malaria mo no-infection,	Malaria only (30): median 2750, malaria and enteroparasite co-infections (117): median 1000	Microscopy/PCR	Bead-based assay	Serum	Cytometric bead array Kit (BD)
11	Dobaño et al., 2020	Cohort study	Brazil (BR), Colombia (CO), Guatemala (GT), India (IN) and Papua New Guinea (PNG)	2008-2012	Pregnant women (572)	P. vivax	Pregnant women	Adults	0	No significant differences in IL-5 levels between malaria and non-malaria	NS	Microscopy/PCR	Bead-based assay	Plasma	Multiplex suspension detection system Cytokine Magnetic 30-Plex Panel (Invitrogen, Madrid, Spain)
12	Frimpong et al., 2022	Case-control study	Ghana	NS	Malaria (33), non-malaria sepsis (23), Non-malaria febrile control (20)	P. falciparum	Malaria (33): median 3.5, non-malaria sepsis (23): median 2.0, Non-malaria febrile control (20): median 3.0	Children	Malaria (33): 30.3, non-malaria sepsis (23): 45.5, Non-malaria febrile control (20): 40	No significant differences in IL-5 levels between three groups.	Malaria (33): 94494.87	Microscopy/RDT	Bead-based assay	Plasma	Human Cytokine Magnetic 25-Plex Panel (Thermo Fisher Scientific Corporation, United States)
13	Herbert et al., 2015	Case-control study	India	2008-2010	Uncomplicated malaria (37), severe non-cerebral malaria (53), cerebbral malaria (28), healthy control (21)	P. falciparum	Uncomplicated malaria (37): median 28, severe non-cerebral malaria (53): median 34, cerebral malaria (28): median 28, healthy control (21): median 29	Adults	Uncomplicated malaria (37): 67.6, severe non-cerebral malaria (53): 67.9, cerebral malaria (28): 76.2, healthy control (21): 95.2	No significant differences in IL-5 levels between uncomplicated malaria/severe non-cerebral malaria and healthy controls	NS	Microscopy	Bead-based assay	Plasma	Luminex multianalytic profiling (MILLIPLEX® MAP human cytokine/ chemokine—Premixed 26 Plex, Millipore, USA)
14	Hountohotegbe et al., 2020	Cohort study	Benin	2008-2012	Pregnant women (400)	P. falciparum	26.5	Adults	0	No difference in IL-5 at inclusion between malaria and non-malaria: malaria (170): median 0.244 (IQR 0.082–0.722) , control (60): median 0.260 (IQR 0.066–0.562)	NS	Microscopy	Bead-based assay	Plasma	Cytometric Bead Array (CBA) enhanced sensitivity technology (BD Biosciences, San Diego, CA, USA)
15	Jain et al., 2008	Prospective observational study	India	2004-2006	Cerebral malaria non-survivors (12), cerebral malaria (48), uncomplicated malaria (48), healthy control (25)	P. falciparum	NS	All age groups	Cerebral malaria non-survivors (12): 50, cerebral malaria (48): 70.8, uncomplicated malaria (48): 58.3, healthy control (25): 72	No difference in IL-5 among cerebral malaria non-survivors, cerebral malaria, uncomplicated malaria, healthy control	Cerebral malaria non-survivors (12): 1336, cerebral malaria (48): 4166, uncomplicated malaria (48): 1594	Microscopy	Bead-based assay	Plasma	Bultiplex bead-based cytokine immunoassay (MMA) coupled with the Luminex™ system (Austin, TX) and human-specific bead sets (BioRad, San Diego, CA)
16	Kabyemela et al., 2013	Cohort study	Tanzania	2002-2006	Cord blood (783)	P. falciparum	NS	Children	51.6	No difference in IL-5 levels between malaria and non-malaria: malaria (105): median 2.5 (IQR 0.4-6) , non-malaria (678): median 2.6 (IQR 1- 5.2)		Microscopy	Bead-based assay	Plasma	Multiplex, beadbased platform (BioPlex; Bio-Rad, Irvine, CA)
17	Lyke et al., 2006	Prospective observational study	Mali	2002-2003	Children with malaria and S. haematobium co-infections (253), Children with malaria alone (252)	P. falciparum	NS	4 to 14 years old	NS	No difference in IL-5 levels between malaria and non-malaria. IL-5 levels were significantly higher in children with malaria and S. haematobium co-infections than those with malaria alone.	NS	Microscopy	Bead-based assay	Serum	BD Biosciences, San Diego, CA
18	Mandala et al., 2017	Case-control study	Malawi	2005-2006	Cerebral malaria (29), severe malarial anemia (30), uncomplicated malaria (54), healthy controls (42)	P. falciparum	Cerebral malaria (29): 10, severe malarial anemia (30): 23, uncomplicated malaria (54): 27, healthy controls (42): 20	5-84 months	Cerebral malaria (29): 34, severe malarial anemia (30): 63, uncomplicated malaria (54): 70, healthy controls (42): 69	Higher IL-5 levels were found in patients with cerebral malaria than those of uncomplicated malaria. No diffrence in IL-5 among cerebral malaria, severe malarial anemia, healthy control. Cerebral malaria (29): median 1.74 (1.20- 5.07), severe malarial anemia (30): 1.55 (1.19- 2.20), uncomplicated malaria (54): 1.54 (1.19- 2.08), healthy controls (42): 1.49 (1.17- 2.29)	Cerebral malaria (29): 41,800 (900–517,000), severe malarial anemia (30): 3,500 (20–296,000), uncomplicated malaria (54): 52,300 (460–768,000) parasites/µl	Microscopy	Bead-based assay	Serum	Becton Dickinson (BD) cytokine bead array (CBA) kits
19	Mendonça et al., 2015	Cross-sectional study	Brazil	2009-2013	Malaria (52), malaria and dengue co-infection (30)	P. vivax	Malaria (52): 36, malaria and dengue co-infection (30): 31.11	Adults	Malaria (52): 80.77, malaria and dengue co-infection (30): 30	Hemoglobin and hematocrit displayed negative significant interactions with IL-5 in the malaria group	NS	Microscopy/PCR	Bead-based assay	Plasma	Single multiplex assay (BIO-RAD, Hercules, CA, USA).
20	Moncunill et al., 2013	Cross-sectional study	Spain	2005-2009	Travelers with malaria (22), Travelers without malaria (21), Immigrants with malaria (55), Immigrants without malaria (17)	P. falciparum	Travelers with malaria (22): 31 (28-38) , Travelers without malaria (21): 31 (28-38), Immigrants Immigrants with malaria (55): 34 (29-43), Immigrants without malaria (17): 36 (30-44)	Adults	Travelers with malaria (22): 75, Travelers without malaria (21): 42.9, Immigrants Immigrants with malaria (55): 72.7, Immigrants without malaria (17): 41.2	Immigrants with malaria had significantly higher serum IL-5 compared to plasma levels in semi-immune adults (travelers) with malaria: Immigrants: median 0.80 (IQR 0.80-2.87), semi-immune adults: median 8.20 (8.20-8.20)	NS	Microscopy	Bead-based assay	Serum	Multiplex suspension array kit (Human Th1/Th2 11plex FlowCytomix kit, Bender MedSystems, Austria)
21	Nmorsi et al., 2010	Cross-sectional study	Nigeria	NS	Children with severe malaria (49), uncomplicated malaria (47)	P. falciparum	NS	1 and 15 years	NS	Children with severe malaria (49): 526.7, uncomplicated malaria (47): 482.2	Children with severe malaria (49): 12550.5, uncomplicated malaria (47): 3158.8	Microscopy	ELISA	Serum	Abcam, UK
22	Prakash et al., 2006	Prospective observational study	India	2001-2003	Severe malaria (14), Uncomplicated malaria (33), cerebral malaria (26), Healthy controls-endemic (15), Healthy controls-non-endemic (9)	P. falciparum	NS	5-75 years	NS	IL-5 levels of were significantly increased in uncomplicated malaria, and decrease with malaria severity (severe malaria, cerebral malaria)	NS	Microscopy	ELISA	Plasma	Opti-EIA kits (BD-Pharmingen)
23	Wilson et al., 2010	Cross-sectional study	Ghana	2006	Pregnant women (40): asymptomatic malaria (25), healthy controls (15)	P. falciparum	26.8	Pregnant women 15 to 48 years	0	The median ratios of IL-1β:5, TNF:IL-5 were significantly different among the asymptomatic malaria and healthy controls	NS	Malaria Antigen ELISA kit (CELISA, Cellabs, Australia)	Bead-based assay	Plasma	Human-specific magnetic beads Bio-Plex Cytokine Kit (BioRad, Hercules, CA)
Abbreviations: ELISA, enzyme-linked immunosorbent assay; NS, not specified; PCR, polymerase chain reaction; RDT, rapid diagnostic test; SMA, severe malarial anemia
