# Supplementary material for: Interleukin-5 levels in relation to malaria severity: a systematic review
Source: Malar J. 2023 Aug 3;22:226. doi: 10.1186/s12936-023-04659-3 (PMC10401852; doi:10.1186/s12936-023-04659-3)
Supplement: Supplementary file 3 — Additional file 3: Table S3. Quality of the included studies. PRISMA abstract checklist. PRISMA 2020 checklist. [file 12936_2023_4659_MOESM3_ESM.xlsx]

## Sheet: All studies
Table S3. Quality of the included studies
No.	Study design	Studies	Score (out of 22)	Score (percentile)	Quality	Introduction			Methods									Results					Discussion				Other information
						Title and abstract	Background/rationale	Objectives	Study design	Setting	Participants	Variables	Data sources/ measurement	Bias	Study size	Quantitative variables	Statistical methods	Participants	Descriptive data	Outcome data	Main results	Other analyses	Key results	Limitations	Interpretation	Generalisability	Funding
1	Cross-sectional study	Nmorsi et al., 2010	14	63.6364	Moderate	1	1	1	1	1	1	0	1	1	0	0	1	0	0	1	0	1	1	0	1	1	0
2	Cross-sectional study	Moncunill et al., 2013	17	77.2727	High	1	1	1	1	1	1	1	1	1	0	1	1	0	1	1	0	0	1	1	1	0	1
3	Cross-sectional study	Wilson et al., 2010	17	77.2727	High	1	1	1	1	1	1	1	1	1	0	0	1	0	1	1	0	0	1	1	1	1	1
4	Cross-sectional study	Ong’echa et al., 2011	20	90.9091	High	1	1	1	1	1	1	1	1	1	0	1	1	1	1	1	1	1	1	0	1	1	1
5	Cross-sectional study	Amoani et al., 2019	18	81.8182	High	1	1	1	1	1	1	1	1	0	1	0	1	1	0	1	1	1	1	0	1	1	1
6	Cross-sectional study	de Oliveira Menezes et al., 2018	18	81.8182	High	1	1	1	1	1	1	1	1	1	0	1	1	0	1	1	0	0	1	1	1	1	1
7	Cross-sectional study	Mendonça et al., 2015	20	90.9091	High	1	1	1	1	1	1	1	1	1	0	1	1	0	1	1	1	1	1	1	1	1	1
8	Cohort study	Lyke et al., 2006	21	95.4545	High	1	1	1	1	1	1	1	1	1	1	1	1	1	1	1	0	1	1	1	1	1	1
9	Cohort study	Kabyemela et al., 2013	17	77.2727	High	1	1	1	1	1	1	1	1	0	0	1	1	0	1	1	0	1	1	1	1	0	1
10	Cohort study	Brickley et al, 2015	21	95.4545	High	1	1	1	1	1	1	1	1	0	1	1	1	1	1	1	1	1	1	1	1	1	1
11	Cohort study	Jain et al., 2008	18	81.8182	High	1	1	1	1	1	1	1	1	1	0	1	1	0	1	1	0	1	1	0	1	1	1
12	Cohort study	Armah et al., 2007	18	81.8182	High	1	1	1	1	1	1	1	1	0	0	1	1	0	1	1	0	1	1	1	1	1	1
13	Cohort study	Dobaño et al., 2020	21	95.4545	High	1	1	1	1	1	1	1	1	1	1	0	1	1	1	1	1	1	1	1	1	1	1
14	Cohort study	Hountohotegbe et al., 2020	20	90.9091	High	1	1	1	1	1	1	1	1	1	1	0	1	1	1	1	1	1	1	1	1	0	1
15	Cohort study	Davenport et al., 2016	16	72.7273	Moderate	1	1	1	1	1	1	1	1	1	0	0	1	0	1	1	0	0	1	0	1	1	1
16	Cohort study	Prakash et al., 2006	17	77.2727	High	1	1	1	1	1	1	1	1	1	0	0	1	0	1	1	0	1	1	0	1	1	1
17	Cohort study	Anabire et al., 2019	19	86.3636	High	1	1	1	1	1	1	1	1	1	0	1	1	0	1	1	0	1	1	1	1	1	1
18	Cohort study	Chêne et al, 2014	19	86.3636	High	1	1	1	1	1	1	1	1	1	1	0	1	0	1	1	1	1	1	0	1	1	1
19	Cohort study	Davenport et al., 2012	16	72.7273	Moderate	1	1	1	1	1	1	1	1	1	0	0	1	0	1	1	0	1	1	0	1	0	1
20	Case-control study	da Costa et al., 2014	17	77.2727	High	1	1	1	1	1	1	1	1	1	0	1	1	0	1	1	0	1	1	0	1	0	1
21	Case-control study	Frimpong et al., 2022	16	72.7273	Moderate	1	1	1	1	1	1	1	1	1	0	0	1	0	1	1	0	1	1	0	1	1	0
22	Case-control study	Herbert et al., 2015	17	77.2727	High	1	1	1	1	1	1	1	1	0	0	0	1	0	1	1	0	1	1	1	1	1	1
23	Case-control study	Mandala et al., 2017	18	81.8182	High	1	1	1	1	1	1	0	1	1	0	0	1	1	1	1	0	1	1	1	1	1	1
